# Supplementary material for: COVID-19 Vaccine Hesitancy among Pregnant Women Attending Antenatal Clinics in Pakistan: A Multicentric, Prospective, Survey-Based Study
Source: Viruses. 2022 Oct 25;14(11):2344. doi: 10.3390/v14112344 (PMC9694328; doi:10.3390/v14112344)
Supplement: Supplementary file 1 [file viruses-14-02344-s001.zip]

Archive with 1 entries (1 files):
- viruses-1943474-supplementary.pdf
